# Supplementary material for: Evolution of high tooth replacement rates in theropod dinosaurs
Source: PLoS One. 2019 Nov 27;14(11):e0224734. doi: 10.1371/journal.pone.0224734 (PMC6880968; doi:10.1371/journal.pone.0224734)
Supplement: S4 File — (TXT) [file pone.0224734.s005.txt]

Triceratops 67
Prosaurolophus 75
Maiasaura 77
Edmontosaurus 70
Deinonychus 105
Ceratosaurus 150
Allosaurus 150
Albertosauridae_indet 77
Tyrannosaurus 68
Majungasaurus 68
Diplodocus 150
Camarasaurus 150
Patagosaurus 163
Massospondylus 191
Mamenchisaurus 155
Giraffatitan 150
Dicraeosaurus 150
Nigersaurus 110
Titanosauria_indet 83
