# Supplementary material for: Evolution of high tooth replacement rates in theropod dinosaurs
Source: PLoS One. 2019 Nov 27;14(11):e0224734. doi: 10.1371/journal.pone.0224734 (PMC6880968; doi:10.1371/journal.pone.0224734)
Supplement: S5 File — (TXT) [file pone.0224734.s006.txt]

Name_in_trees	lnBM	lnTR
Triceratops	9.513108082	4.418840608
Prosaurolophus	8.043020885	4.394449155
Maiasaura	8.204124933	4.060443011
Edmontosaurus	8.934059722	3.912023005
Deinonychus	4.574710979	5.669880923
Albertosauridae_indet	7.606884531	6.118097198
Tyrannosaurus	8.948066103	6.65544035
Camarasaurus	10.27163148	4.127134385
Dicraeosaurus	8.897135342	2.995732274
Diplodocus	10.37336617	3.555348061
Nigersaurus	7.693937326	2.63905733
Mamenchisaurus	9.891920916	4.584967479
Massospondylus	6.190315406	3.17805383
Patagosaurus	10.21174401	4.060443011
Majungasaurus	7.386470849	4.025351691
Allosaurus	7.840312983	4.644390899
Ceratosaurus	6.873163834	4.672828834
Giraffatitan	10.43420403	4.521788577
